# Supplementary material for: Metabolic Abnormalities Linked to Auditory Pathways in ApoE-Knockout HEI-OC1 Cells: A Transcription-Metabolism Co-Analysis
Source: Biomolecules. 2022 Sep 1;12(9):1217. doi: 10.3390/biom12091217 (PMC9496352; doi:10.3390/biom12091217)
Supplement: Supplementary file 1 [file biomolecules-12-01217-s001.zip]

Archive with 1 entries (1 files):
- biomolecules-1840078-supplementary.pdf
